# Supplementary material for: Muscle strength differences in healthy young adults with and without generalized joint hypermobility: a cross-sectional study
Source: BMC Sports Sci Med Rehabil. 2016 Apr 25;8:12. doi: 10.1186/s13102-016-0037-x (PMC4845357; doi:10.1186/s13102-016-0037-x)
Supplement: Additional file 2: — Additional data file number 2. (XLS 39 kb) [file 13102_2016_37_MOESM2_ESM.xls]

## Sheet: Sheet1
Category	Serial no.	Age	Gender	Dominance	Age	Weight	Beighton score	Triceps rt	Triceps lt	Quadriceps rt	Quadriceps left
Hypermobile	1	18	M	Right	51	169	6	58	61.2	167.7	174.5
Hypermobile	2	19	M	Right	62	165	4	89.8	95.4	280.6	221.7
Hypermobile	3	19	M	Right	68	178	7	100.3	97.6	239.9	131.2
Hypermobile	4	20	M	Right	54	164	4	87.3	79.6	229.5	254.2
Hypermobile	5	20	M	Right	50	168	7	62.5	55.6	146.2	122.1
Hypermobile	6	21	M	Right	63	181	4	71.1	85.4	177.7	135.5
Hypermobile	7	21	M	Right	58	168	6	58	57.6	120.2	125.6
Hypermobile	8	22	M	Right	54	168	4	57.5	63.7	67.1	62.9
Hypermobile	9	22	M	Right	84	170	5	85.4	67.6	292.9	281
Hypermobile	10	22	M	Right	65	163	9	73.3	57.9	165	153.5
Hypermobile	11	22	M	Right	62	165	5	49.5	75.8	121	122.6
Hypermobile	12	22	M	Right	52	165	4	49.5	55.6	126.2	131.2
Hypermobile	13	23	M	Right	71	179	6	102	119.1	335.3	355.4
Hypermobile	14	23	M	Right	78	171	4	118	113	401	380
Hypermobile	15	23	M	Right	74	181	5	30.8	41.1	73.9	64.3
Hypermobile	16	23	M	Right	62	168	6	96.1	110.2	213.8	110.5
Hypermobile	17	23	M	Right	65	167	7	24.4	22.4	126.4	102.7
Hypermobile	18	23	M	Right	85	183	6	44.3	60.5	168.1	168.1
Hypermobile	19	24	M	Right	83	172	4	59.9	57.3	191.1	191.1
Hypermobile	20	24	M	Right	60	160	4	75.6	78.7	112.1	99.9
Hypermobile	21	24	M	Right	72	177	5	59.1	58	108.1	76.9
Hypermobile	22	25	M	Right	85	170	5	82.5	71.5	153	136
Hypermobile	23	24	M	Right	76	167	4	82.1	93.5	250.2	363.1
Hypermobile	24	23	M	Left	78	171	5	77.2	76.9	166	150.3
Hypermobile	25	25	M	Right	81	170	8	99.7	117.1	286.1	340.2
Hypermobile	26	18	F	Right	62	167	9	77.4	84.8	238.8	223.4
Hypermobile	27	19	F	Right	48	157	4	62.4	56.2	206.1	220.7
Hypermobile	28	19	F	Right	52	158	5	55.8	66.6	208.6	214.9
Hypermobile	29	20	F	Right	45	166	5	75.4	71.9	240.8	235.2
Hypermobile	30	20	F	Right	60	158	4	52.1	40.1	219	193.6
Hypermobile	31	20	F	Right	55	158	4	21.4	10.2	99.3	43.2
Hypermobile	32	20	F	Right	67	163	4	42.2	36.8	102.6	109.3
Hypermobile	33	20	F	Right	56	158	5	29.8	24.1	106.7	94.2
Hypermobile	34	20	F	Right	51	164	4	34.8	35.9	155.8	120.4
Hypermobile	35	20	F	Right	56	155	7	28.9	27.8	61	63.5
Hypermobile	36	21	F	Right	64	178	7	64	62.5	214	253.6
Hypermobile	37	21	F	Right	56	150	7	66.6	59.5	153	143.5
Hypermobile	38	21	F	Right	65	171	7	68.3	63.7	174.3	191.8
Hypermobile	39	21	F	Right	65	165	4	61.4	66.6	95.9	87.9
Hypermobile	40	21	F	Right	65	153	7	31.9	36.3	162.2	137.1
Hypermobile	41	21	F	Right	62	166	7	52.1	62.2	334.1	299.3
Hypermobile	42	21	F	Right	50	171	9	65.6	57.6	93.3	92.2
Hypermobile	43	21	F	Right	46	170	4	57.6	58.8	224.6	207.3
Hypermobile	44	22	F	Right	51	149	7	71.4	59.4	178.1	131.3
Hypermobile	45	22	F	Right	53	152	4	46.1	47	99.9	103.3
Hypermobile	46	22	F	Right	56	152	9	66.7	52.7	255.4	241.3
Hypermobile	47	23	F	Right	53	153	9	41.1	38.4	79.3	152.1
Hypermobile	48	23	F	Right	50	160	4	61.8	55.5	134.1	148.9
Hypermobile	49	24	F	Right	52	156	4	33.8	24.7	33.7	34.6
Hypermobile	50	24	F	Right	59	164	4	69.3	62.1	307	291.8
Hypermobile	51	25	F	Right	50	156	5	33.8	32.4	127	112.4
Hypermobile	52	25	F	Right	46	155	5	50.4	43.8	92.9	88.1
Hypermobile	53	25	F	Right	57	167	4	33.6	33.2	120	111.2
Normal	1	19	M	Right	50	154	2	99.5	96.1	343.7	206.2
Normal	2	19	M	Right	80	187	0	174.4	178.4	431.8	261
Normal	3	19	M	Right	65	174	3	39.6	41.4	94.7	94.5
Normal	4	18	M	Right	54	155	2	46.2	51.2	90	87.2
Normal	5	18	M	Right	64	168	1	57.2	57.8	176.9	179.1
Normal	6	19	M	Right	76	156	3	123.3	124.1	201.1	213.1
Normal	7	18	M	Right	54	169	0	123	152.5	168.1	170.5
Normal	8	19	M	Right	62	166	2	134	143.1	167.6	178.2
Normal	9	19	M	Right	49	151	0	161.2	120.3	210.2	198.1
Normal	10	18	M	Right	65	185	0	167.6	158.7	366.5	380
Normal	11	21	M	Right	67	177	0	167.6	158.7	366.5	380
Normal	12	21	M	Right	62	175	1	113.3	106.3	247.9	229.3
Normal	13	20	M	Right	75	178	0	156.2	152.5	440.2	500
Normal	14	20	M	Right	63	175	3	130	122.1	303.8	254
Normal	15	21	M	Right	56	156	0	123	113.5	222.6	200.9
Normal	16	21	M	Right	78	171	0	63.7	70.3	282.1	246.3
Normal	17	20	M	Right	56	67	0	88.8	77.6	245	311
Normal	18	21	M	Right	48	160	0	48.4	57.7	136.8	124.5
Normal	19	21	M	Right	54	160	0	89.8	83.2	161.4	148.3
Normal	20	20	M	Right	56	165	0	112.5	140.4	303.3	240.7
Normal	21	21	M	Right	52	166	1	46.4	39.7	270	206.2
Normal	22	20	M	Right	65	172	0	50.5	66.9	180.7	212.1
Normal	23	20	M	Right	55	168	0	25.5	19.6	36.9	29
Normal	24	20	M	Right	62	156	2	41.9	50	131.8	136.2
Normal	25	20	M	Right	69	171	0	56.9	62.1	128	136.8
Normal	26	18	F	Right	45	160	2	56.3	44.5	176.1	247.7
Normal	27	19	F	Right	57	152	2	50	46.1	211.6	111.6
Normal	28	19	F	Right	58	156	1	34.8	27.7	59.8	52
Normal	29	18	F	Right	55	169	1	71.3	56.1	145.6	136.2
Normal	30	19	F	Right	51	157	3	31.5	26.4	112.8	100.2
Normal	31	19	F	Right	70	163	2	43.7	42.4	95.5	58.2
Normal	32	19	F	Right	43	154	0	19.1	19.9	54.6	42.8
Normal	33	19	F	Right	45	154	0	19.6	24.6	75.5	65.5
Normal	34	21	F	Right	48	162	2	73.1	59.1	222.8	156.9
Normal	35	21	F	Right	45	152	2	41.9	41	179.5	125.4
Normal	36	21	F	Right	58	165	3	62.4	54	270.2	167.7
Normal	37	20	F	Right	65	168	0	70.6	63.9	216.6	135.9
Normal	38	21	F	Right	48	155	3	30.4	32.4	74.1	72.2
Normal	39	21	F	Right	66	162	2	62.9	60.3	137.1	140.2
Normal	40	21	F	Right	50	156	1	32.5	30.3	102.8	73.2
Normal	41	20	F	Right	56	165	0	53.4	51.1	160.7	118.8
Normal	42	21	F	Right	65	159	1	77.6	64.6	255.9	244.8
Normal	43	21	F	Right	52	170	3	52.1	46.1	173.6	122.3
Normal	44	21	F	Right	65	150	3	33.2	46.1	92.9	111.8
Normal	45	21	F	Right	51	160	3	42.4	39.3	111	88.4
Normal	46	21	F	Right	69	154	2	54.8	52.6	60.7	77
Normal	47	21	F	Right	42	155	3	52.9	42.4	94.3	80.2
Normal	48	21	F	Right	45	160	0	24.1	20.7	51	51.7
Normal	49	23	F	Right	60	153	0	25.5	25.5	56.4	61.3
Normal	50	23	F	Right	58	158	2	68.1	65.4	300.1	296.9
Normal	51	22	F	Right	50	151	0	57.5	59.1	90.9	74.2
Normal	52	23	F	Right	56	159	0	47	35.5	230.8	214.5
Normal	53	23	F	Right	73	147	3	77.7	74.8	261.1	253.5
